# Supplementary material for: Vitamin D and Retinoic Acid Require Protein Kinase C Activity and Reactive Oxygen Species as Opposing Signals Regulating PEIG-1/GPRC5A Expression in Caco-2 and T84 Colon Carcinoma Cells
Source: Biomolecules. 2025 May 13;15(5):711. doi: 10.3390/biom15050711 (PMC12108993; doi:10.3390/biom15050711)
Supplement: Supplementary file 1 [file biomolecules-15-00711-s001.zip]

Archive with 1 entries (1 files):
- biomolecules-3529299-supplementary.pdf
